# Supplementary material for: The Efficacy of Graphene Foams for Culturing Mesenchymal Stem Cells and Their Differentiation into Dopaminergic Neurons
Source: Stem Cells Int. 2018 Jun 3;2018:3410168. doi: 10.1155/2018/3410168 (PMC6008666; doi:10.1155/2018/3410168)
Supplement: Supplementary Materials — This section includes Supplementary Figures 1–4 and also contains descriptions of culture and differentiation of human MSCs into DA neurons and the detection of pluripotency markers. References for this section are included in it as well. [file 3410168.f1.zip]

Archive with 4 entries (4 files):
- Supplementary Figure 3_SCI_2329090.pptx
- Supplementary Figure 4_SCI_2329091.pptx
- Supplementary Figure 2_SCI_2329089.pptx
- Supplementary Figure 1_SCI_2329088.pptx
